# Supplementary material for: Variation of Chromosome Composition in a Full-Sib Population Derived From 2x × 3x Interploidy Cross of Populus
Source: Front Plant Sci. 2022 Jan 26;12:816946. doi: 10.3389/fpls.2021.816946 (PMC8825477; doi:10.3389/fpls.2021.816946)
Supplement: Supplementary file 2 [file Table_2.XLSX]

## Sheet: Sheet1
Supplementary Table 2 Allelic configures at 47 SSR loci of two parents and their progeny.
Sample	Chromosome 01				Chromosome 02			Chromosome 03		Chromosome 04		Chromosome 05	Chromosome 06			Chromosome 07		Chromosome 08	Chromosome 09		Chromosome 10			Chromosome 11				Chromosome 12		Chromosome 13		Chromosome 14			Chromosome 15			Chromosome 16			Chromosome 17	Chromosome 18				Chromosome 19
	LG_I_918	LG_I_7828	U16	U21902	LG_II_2319	Pop_02_5006	Pop_02_7518	LG_III_6624	Pop_03_4203	LG_IV_5071	Pop_04_3397	GCPM_3536-2	LG_VI_1534	Pop_06_1171	LG_VI_4649	GCPM_1054-1	Pop_07_2598	PMGC_2607	Pop_09_501	Pop_09_1080	PMGC_2163	Pop_10_2614	Pop_10_3412	Pop_11_580	Pop_11_827	GCPM_790-1	Pop_11_3271	Pop_12_1990	Pop_12_2242	Pop_13_94	Pop_13_293	Pop_14_422	LG_XIV_584	GCPM_1175-1	Pop_15_764	Pop_15_1904	Pop_15_2638	LG_XVI_2403	GCPM_67	Pop_16_1501	Pop_17_882	Pop_18_1647	Pop_18_1887	GCPM_1920-1	GCPM_162-1	Pop_19_1801	LG_XIX_4912
Yinzhong	abc	bcd	acd	abb	abc	abb	bbd	abc	abc	acd	bbc	abd	abc	acd	acd	abd	bcc	acc	abd	abc	acd	abc	abd	acd	abd	bcd	ace	acd	acd	abb	bce	bcd	bcd	acd	abc	abd	abb	abd	ace	abd	abd	bde	acd	abc	abd	abc	acd
TB03	de	ac	ab	bc	aa	ac	ac	aa	de	bd	aa	cd	cd	bd	ab	bc	ac	bd	ac	cd	bb	cd	bc	ab	bc	ab	bd	bc	bd	bc	ad	ab	ab	bc	ad	cd	bc	cd	bd	ac	bc	ac	bd	bb	cc	de	ab
TY01	abcd	bccc	aacc	aabb	abbc	aaab	abdd	aabc	abcd	abcd	abbc	bbdd	abcd	acdd	abcc	abbd	bccc	accd	aabd	abcd	abcd	aabc	acdd	aabd	aabd	accd	aabc	acdd	acdd	abbc	bcde	acd	abb	acc	abbc	abdd	abbb	abdd	abce	abce	abcd	bcde	cddd	abbc	abcd	accd	abcd
TY02	abd	bcc	aac	bbc	aab	aab	abd	aab	bcd	acd	abb	acd	ac	ab	abc	aacd	bcc	aab	abc	acd	abc	acd	bdd	abd	abd	abd	bce	abd	abc	abb	bcd	bbd	acd	acd	aac	bcd	abc	abc	ade	aad	abb	ad	bd	bb	ac	bcd	acc
TY03	aacd	abcd	abcd	abbc	aabc	abbb	abbd	aabc	abcd	abcd	abbc	aabc	acd	acdd	aacd	abdd	bccc	bccc	aaab	abcd	abcd	abcc	abcd	aacc	abbc	bcdd	abcc	accd	acdd	abbc	abce	bbbd	abcd	abcd	abcd	acdd	abbb	abcd	abce	abce	abcd	abde	acdd	aabb	acdd	abcd	abdd
TY04	abcd	bccc	abcd	abbc	aabb	abbc	abbd	aaab	abcd	abcd	abbc	abdd	accd	ad	acdd	abbd	abcc	abcc	aabd	abcc	abcd	abcc	abcd	abcd	abbd	abcd	abee	abcd	abcd	abbc	abce	abcc	bbcd	cccd	abcd	abcd	abbc	abdd	acde	aabd	abbd	abde	abcd	abbc	abcd	aabe	abcd
TY05	abe	bcc	aac	abc	aac	bbc	cdd	abc	acd	abd	abb	bdd	abc	acd	aad	bb	bc	acd	ac	bd	bc	cc	cd	acd	bbc	bcd	acd	ccd	cdd	bb	cd	bbd	bcd	acd	aab	bdd	bbc	dd	bc	bc	acd	bce	cdd	abb	acd	bce	abd
TY06	abe	acd	bcd	abc	abc	aaa	add	abc	acd	abd	abb	add	abc	add	aac	abb	bcc	abc	aab	acc	bcd	acd	bbd	aad	acd	acd	abe	cc	dd	abb	bcd	bbc	bcd	acd	acd	abc	bbb	acd	ade	aad	bb	bce	cdd	abc	bcd	abe	bcd
TY07	bbce	accd	aabd	bbbb	aabb	aabc	bbcd	aabc	abbd	abcd	abcc	acdd	abc	acd	aacd	bbcd	abbc	aacd	aabc	accd	abcd	abcc	abcd	abcd	abcd	abcd	abce	accd	acdd	abbc	abce	abdd	accd	abcd	aacd	abcd	abbc	abcd	acde	aabd	abcd	abde	abcd	abbc	abcd	abcd	accd
TY08	aabe	abcd	abcd	abbc	abbc	aaab	abbd	aabc	abce	acdd	abcc	abdd	abbc	acdd	aacd	abbd	bccc	aabc	aaa	bcc	abcd	abbc	abbc	abcd	abcd	abcd	abee	accd	aadd	abbc	abce	bbcd	bbcd	abcd	aabd	addd	abbc	abbd	abce	abcd	abcd	bcde	acdd	aabb	abcd	abcd	accd
TY09	abcd	bccd	aacd	abbb	aabc	abbc	bbcd	aacc	aabd	acdd	abbc	aabc	abcc	abcc	aacd	abdd	bccc	aabc	abcd	abbd	abcd	abcc	abbc	aacd	abcd	bbcd	adee	abcd	abcd	abbc	abce	bbcd	bbbd	accd	aabc	abdd	abbc	abcd	acde	aabd	abbd	bcde	cddd	abbc	aacd	acce	abcd
TY10	abcd	bccd	aacd	abbb	aabc	abbc	bbcd	aacc	aabd	acdd	abbc	aabc	abcc	abcc	aacd	abdd	bccc	abcc	abcd	abbd	abcd	abcc	abbc	aacd	abcd	bbcd	adee	abdd	abcd	aabc	abce	bbcd	bbbd	accd	aabc	abdd	abbc	abcd	acde	aabd	abbd	bcde	cddd	abbc	aacd	acce	abcd
TY11	abce	bccd	aacd	abbb	aabc	abbc	abbd	aacc	aace	acdd	abbc	aabcd	aacc	aabc	abcd	abbd	bccc	aacd	aabd	abcc	abcd	abcd	abbd	aabd	aabd	abcd	aabe	accd	acdd	abbc	abce	abcd	accd	accd	abbc	abdd	abbb	abcd	aacd	aabd	abcd	abde	abcd	abbb	aacd	abbd	abcd
TY12	bce	abd	abc	abc	aab	aac	cdd	aab	acd	add	abb	bcd	bbc	ddd	aad	abc	abc	ab	abc	abc	bcd	bbd	bbd	aac	abc	bcd	acd	bd	bd	abc	abe	abd	abd	bcd	aac	bdd	bbb	abd	abe	acd	bc	bcd	acd	abc	bcd	bce	bcd
TY13	aabe	abdd	bcdd	abbc	aabc	aabb	abbb	aaab	abcd	abcd	abbc	abdd	accd	accd	aacd	bbdd	bccc	accd	abcd	abcd	abcd	aacd	abbd	aacd	abcd	bbcd	acde	abcc	abcd	bbbb	cdee	bbdd	bbcd	accd	aabc	abdd	abbc	abdd	abce	abcd	abbd	abde	abcd	aabb	acdd	abce	abcd
TY14	bcce	bccd	aacd	abbb	aacc	abbc	bbcd	abc	ccd	acdd	abbc	aadd	abcd	acdd	aacd	bbcd	bccc	accd	abdd	abcc	abcd	abcc	abbd	aacd	bbdd	abcd	abcc	abcd	abcd	abbb	bcde	abdd	accd	abcd	abcd	abcd	abbb	bcd	abc	bcd	abcd	bbce	cddd	abbb	aacd	acd	aac
TY15	aabd	bbcd	accd	aabb	aabc	abbc	bbbc	aabc	abcd	acdd	abbc	abdd	abcd	cddd	abcd	abbb	abcc	cccd	abcd	abbd	abcd	abcc	aacd	accd	bbcd	abcd	bcee	acdd	accd	abbb	bcde	bbcd	bbcd	cccd	aacc	abcd	bbbb	bbdd	cdee	aabd	abcd	bcde	acdd	abbc	abcd	bcce	aabc
TY16	abe	abd	bcd	abc	aac	abb	abb	aa	ae	abc	abc	ac	bbd	bdd	bcd	bbd	bcc	aab	aab	acc	bdd	bcc	cdd	abc	abb	acd	abc	acd	acd	bbc	ace	bcd	bcd	bcd	aab	abd	bbc	acd	acd	abd	abc	bcd	add	bbc	abc	bce	abc
TY17	bcd	ccd	acd	abb	abc	aaa	abd	acc	abd	add	abb	acd	bcd	acd	acd	bcd	abc	aab	aab	acc	abd	acc	abd	abc	abd	acd	acd	acd	add	ab	de	abd	acd	abd	bcd	bdd	aac	bdd	bce	abc	abc	bcd	add	abb	acd	bce	abc
TY18	bce	abc	abc	abc	abc	bbc	bbc	aab	bcd	abd	abb	add	bcd	acd	abd	abc	bcc	cd	bcd	acc	abc	abd	abd	aac	acd	bbc	ade	acd	add	bbc	ace	bd	bb	bc	abd	abc	bbc	abc	abc	bcd	abd	ade	abc	abb	acd	bd	ad
TY19	bce	bcc	aac	abb	acc	aaa	add	aa	ae	bcd	abc	bcd	acd	cdd	acd	cd	ac	abc	adc	acd	abd	bcc	abc	abc	abb	abc	abe	acc	cdd	abb	cde	acd	abd	abc	abd	abc	bbc	abd	abe	acd	acd	abe	bcd	abb	acd	acd	aad
TY20	bbcd	abcd	abcd	abbc	aabc	abbc	bbbc	aabc	abce	abcd	abbc	bddd	abcc	abcd	aacd	aacd	bccc	abcc	aadd	abcc	abcc	abcd	abcd	aacd	abcd	acdd	acde	abcd	bcdd	abbb	bcde	bbdd	bbbc	accd	aabd	abcd	abbc	abcd	acde	aabd	abcd	abde	bcdd	abbc	abcd	abbe	abcd
TY21	bce	cdd	add	bbb	abc	bbc	abb	abc	abd	cdd	abc	add	bcd	cdd	acd	bb	cc	aad	abc	acd	abd	acd	abb	aad	acd	acd	abe	abc	abd	abc	abe	bbc	abd	bcd	aac	acd	abb	add	abc	acd	abb	bce	cdd	abb	bcd	ad	bd
TY22	bce	cdd	add	abc	abc	bbc	abb	ac	ad	cdd	abc	add	bcd	cdd	acd	abc	ccc	aad	aa	cd	abd	acd	abb	abd	acd	bcd	abe	abc	abd	abc	abe	abc	abd	bcd	aac	acd	abb	ad	ad	acd	abb	bce	cdd	abb	bcd	aad	abd
TY23	acd	acd	abd	bbc	aac	bbc	bbc	ac	ad	abd	abb	add	acd	acd	bcd	abb	abc	acd	abc	acd	abc	bcc	cdd	aad	acd	acd	abe	bcd	cdd	bbb	acc	abc	bbd	acc	aac	aad	abb	abd	bce	abc	abc	abe	bcd	abc	bcd	ace	acd
TY24	abce	abcd	abcd	abbc	aabc	abbc	bbcd	aabc	abce	acdd	abbc	abdd	aacd	aadd	aacd	aabc	abcc	accd	aaabd	aabcc	abcd	abcc	aacd	abdd	abdd	bbcd	acde	accd	accd	abbc	bace	bbdd	abcd	accd	abcd	abdd	abbc	aabc	acde	aabd	bbcd	abde	abcd	abcc	abcd	aace	aacd
TY25	bbe	bcd	acd	abb	abc	aaa	abd	ac	ae	add	abc	bc	bcd	cdd	abd	acd	abb	acd	abd	abd	abd	bcc	abc	abc	abd	bcd	acd	acd	acd	abc	abe	acc	bbd	bcc	aab	abc	bbb	acd	abe	acd	abb	ade	bcd	abc	bcd	bce	abc
TY26	aabd	abcc	aabc	abbc	abcc	bbbc	bbcd	aab	bcd	acdd	abbc	acdd	abcd	acdd	aacd	abbb	abcc	aabc	cdd	ccc	abcd	accc	bbcd	aacd	abcd	bbcd	acde	abcd	abcc	abbb	bcde	accd	abbc	accd	abcd	abcd	abbb	bdd	bce	abc	aabb	bcde	add	bbc	abc	abcd	aaac
TY27	abe	abc	abc	abb	abc	aaa	add	aab	bce	acd	abc	bcd	acc	bcd	acd	bbd	ccc	ccd	aab	abc	bc	ad	bb	abc	abd	bcd	acd	acd	acd	abb	bcd	bbd	bcd	bcd	aa	dd	bb	dd	bc	bc	abd	ad	ab	bc	bc	ce	ac
TY28	abe	bcc	abc	abc	abc	abb	abb	abc	acd	add	abb	cd	cc	bd	ab	bbd	abc	ad	abc	acd	abc	acc	abd	abc	abd	bbc	abc	acd	abc	abc	abc	bcd	abc	acd	abd	abd	bbc	abd	abc	bcd	bbd	ade	add	abc	acd	acd	abc
TY29	bbce	accd	aabd	bbbb	aabb	aabc	bbcd	aabc	abbd	abcd	abcc	acdd	abc	acd	aacd	bbcd	abbc	aacd	aabc	accd	abcd	abcc	abcd	abcd	abcd	bbcd	abce	accd	acdd	abbc	abce	abdd	accd	abcd	aabd	abcd	abbc	abcd	acde	aabd	abcd	abde	abcd	abbc	abcd	abcd	accd
TY30	acd	ccd	aad	bbb	aac	abb	cdd	aab	acd	abd	abb	bcd	abc	abd	aac	acd	bcc	abc	bcd	acc	aab	acc	abd	aad	acd	bbd	cde	acc	acd	bb	de	bc	bb	ab	abd	bcd	bbb	add	ade	aad	abb	abe	cdd	abb	acd	ace	abc
TY31	bce	abc	abc	abc	aac	abc	bbc	aab	ace	abd	abc	bcd	acd	add	aac	bcd	abc	ccd	aab	abc	abd	acd	bdd	acd	bcd	abd	bce	abc	abd	ab	de	bbc	bcd	acd	bcd	abd	bbc	add	abe	acd	cd	ad	ab	bc	bc	bcd	acd
TY32	abce	bccd	aaac	abbb	aabc	aabb	abbd	aabc	aabd	acdd	abbc	bbcd	abcd	acdd	aabc	bcdd	abcc	aabc	aabd	accc	abcd	accc	acdd	abcd	abcd	abcd	aabc	accd	acdd	abbc	abce	abcd	abcd	accd	aabc	abdd	abbc	abdd	acde	aabd	abd	bcde	acdd	abbb	abcd	abce	aabc
TY33	aabd	abcd	abcd	abbc	aabc	aabb	abbb	aabc	abce	abcd	abbc	aacd	abcd	abcd	aabc	abcd	abcc	aabc	aabd	abcc	abcd	bccc	bbdd	aacd	abcd	bbbc	adee	accd	aadd	bbbc	acee	bbc	bbc	accd	abcd	abdd	abbc	abbc	abce	abcd	abbd	abbe	bcdd	abbc	abcd	abce	aabd
TY34	abcd	bccd	aacd	abbb	aaac	aabb	abbd	aabbc	abccd	abcd	abbb	abdd	abcc	acdd	abcd	bcdd	abbc	bccc	abcd	abcd	abcd	abcc	abbd	aadd	abcd	abcd	aabe	accd	addd	abbc	abce	abdd	accd	accd	abcd	abdd	bbbb	aabd	acde	aabd	abbd	bcde	bcdd	abbc	bbcd	abcd	aacd
TY35	bbd	abd	bcd	abb	aac	abb	abb	ab	ce	abd	abc	acd	acd	add	acd	bdd	abc	acd	abd	abc	bcd	abc	bbd	abc	abb	bcd	ade	abc	abd	bbc	ace	acc	bbb	abc	bcd	bcd	abb	acd	cde	aab	abc	ade	abc	abc	bcd	abd	aad
TY36	aae	ccd	aad	bbb	abb	abc	bcd	ac	ad	add	abb	bcd	bcc	abd	abc	aac	bcc	ccd	abc	abc	abd	ccc	cdd	abc	abb	bbc	ade	acc	add	bb	de	bbd	bbd	abd	abd	bcd	bbc	bcd	cde	aab	abb	cd	dd	bc	bc	bcd	abc
TY37	acce	bccd	aacd	abbb	aabc	aabb	abbd	aabc	bcce	abdd	abcc	aaddd	aacc	aabc	abcd	bcdd	bccc	aabc	abcd	accc	abcd	abcd	aabd	aacd	abcd	abcd	abce	accd	acdd	abbb	bcde	bbcd	bbcc	accd	aabc	abdd	abbc	abdd	abce	abcd	abbd	abbe	abcd	abbb	aacd	abce	abcd
TY38	abcd	bccd	aacd	abbb	abbc	abbc	abbd	aabc	abcd	abcd	abbb	aabc	abcd	cddd	abcd	bbdd	bccc	aacd	aabd	aabc	abcd	abcc	acdd	aacd	abcd	bbdd	ccde	acdd	aacd	abbc	abce	bbcd	bbcd	accd	aabb	abcd	aabb	addd	abce	abcd	abbd	bcde	acdd	abbc	abcd	abcd	aacd
TY39	abce	abcd	abcd	abbc	aab	aab	add	aac	abd	acd	abc	bdd	acd	add	bcd	bbd	ccc	abc	abd	abc	abd	abd	abd	aad	acd	acd	bcc	acd	add	aab	bde	abd	acd	abd	aab	bdd	aac	bdd	bce	abc	abb	abd	abd	abc	bcd	abd	acd
TY40	abcd	abcd	abcd	abbc	aabc	abbc	bcdd	aabc	abce	abcd	abbc	acd	abbcc	aabcd	aabd	abcd	abcc	aabc	adc	bcd	bccd	accd	abbd	aacd	abcd	acdd	abee	cccd	bcdd	bbbc	acce	bbcd	bbcd	abcd	abcc	abcd	abbc	abdd	acde	aabd	abbd	abde	abcd	abbc	abcd	abbe	aabc
TY41	abbe	abcd	abcd	abbc	aab	aac	bcd	aaac	abce	abcd	abbc	bbdd	abcc	abcd	aacd	abbd	bccc	accd	aabd	abcc	abcd	accd	abcd	aadd	acdd	bbcd	acde	accd	aadd	aac	abc	bbcd	bbcd	accd	abcd	abdd	abbc	abdd	abce	abcd	abcd	abde	bcdd	abbb	aacd	abce	abcd
TY42	abcce	abcdd	abcdd	abbbc	aabc	abbc	bbcd	aabc	bbce	abcd	abbc	abdd	aacc	aabd	abcd	abbb	abcc	abcc	aaadd	abbcc	abcd	abcc	abcd	abcc	abbc	abdd	abce	abcc	abcd	abbb	cdee	bcdd	bbcc	aacd	abcd	abcd	abbc	abdd	abee	abcd	acdd	bcde	acdd	abbc	abcd	abce	bcdd
TY43	aacd	abcd	abcd	abbc	aabc	abbc	bbcd	aaac	acce	acdd	abbb	abbc	accc	abcc	abcd	acdd	bccc	accd	aabd	accc	abcd	abbc	abbc	aacd	abcd	bbcd	acde	abcd	abcd	abbc	bace	abbc	abdd	abcd	aabc	abcd	abbc	abdd	abce	abcd	bbcd	bcde	abcd	abcc	bbcd	abcd	abcd
TY44	abe	abc	abc	abc	aab	aac	cdd	abc	ace	abc	abb	cd	abd	ddd	aac	bcd	ccc	bcc	abc	abd	abd	abd	bbb	abd	abd	acd	abc	abd	bcd	bbc	cde	bcd	bbb	abd	abc	abd	abb	bdd	bce	abc	acd	bcd	add	abb	acd	abe	abd
TY45	bcce	bccd	aacd	bbbb	aaac	abbc	bbcd	acc	abce	acdd	abbc	abcd	abcd	aadd	abcc	abbc	abcc	accd	abcd	accc	abcd	abcc	abbc	aacd	abbc	acdd	abce	accd	acdd	abbb	bcde	acd	abd	bcd	abcd	abcd	bbbb	abbc	acde	aabd	abbd	adde	aadd	bbcc	aabc	abcd	aacd
TY46	abbe	bccd	aacd	abbc	aabc	abbc	abbd	aaab	abcd	abcd	abbb	abdd	abcc	abdd	aacd	abcd	bccc	bccc	abcd	accc	abcd	aacc	abbd	aacd	abbd	bbcd	acde	acdd	abcd	abbc	abce	abcc	abbd	abcd	aabb	abdd	bbbb	abdd	abce	abcd	abbd	bcde	acdd	abbb	aacd	abce	abcd
TY47	abcd	bccd	aacd	abbb	aabc	abbc	bbcd	aaac	aabd	abcd	abbb	abcd	abcc	abcd	aacd	bbcd	bccc	abcc	aabb	abcc	abcd	accc	abbd	abcd	abbd	bbcd	acde	acdd	abcd	abbb	bcde	bccd	bbcd	abcd	aacc	abdd	abbc	addd	abce	abcd	abcd	bcde	acdd	abbc	abcd	abcd	aacd
TY48	abcd	cccd	aaad	abbb	aabc	abbc	bbcd	aacc	abbe	abcd	abbc	abdd	abcc	abcd	abcd	abbd	bccc	aacd	acd	acd	abcd	accd	abbd	aaac	aabb	bbcd	abcc	abcd	abcc	bbbb	ccde	acdd	abbc	accd	abcd	abcd	bbbc	abcd	acde	aabd	abbd	abde	abcd	abbc	abcd	abcd	accd
TY49	acce	abdd	abdd	bbbc	aabc	aabb	abbd	aabc	abbd	acdd	abbc	abcd	abcc	abcc	abcd	abcd	abcc	aacd	abcd	abcd	abcd	abcc	bbbd	abcd	abcd	abbc	abee	acdd	acdd	aabc	abbe	abcd	bbcd	abcd	aabc	aacd	abbb	abcd	acde	aabd	abbd	abde	bcdd	abbc	abcd	abbd	aaad
TY50	ccd	bcc	aac	abb	acc	aaa	abb	abc	abd	aabc	abbc	acd	abd	abc	abc	bbd	acc	aab	aab	acd	abd	acc	abd	abd	abd	abc	abc	acc	aad	bbc	ace	abc	bcd	acd	abc	abd	aac	abc	acd	abd	acd	bce	acd	abb	bcd	cd	bc
TY51	aace	abcd	abcd	abbc	aabc	aabb	bbcd	aabc	abce	acdd	abbc	abcd	abcc	abcd	bcdd	abcd	abcc	bccc	abcd	abcd	abcd	abcc	abbc	abcd	abbb	bccd	aacd	abcd	abcd	aabb	acee	bbdd	abcd	abcd	abcd	acdd	abbc	abdd	abce	abcd	abd	abde	abcd	abbc	abcd	abbe	aacd
TY52	abcd	bccd	aacd	abbb	abbc	aabb	bbcd	aacc	bbcd	abcd	abbb	abcd	abcc	abcd	aacd	abbd	bccc	cccd	bcdd	abbc	abcd	abcd	abbd	acd	bbd	add	bcc	acdd	accd	aabc	abce	abcd	abcd	abcd	aabc	abbdd	aabbb	abcd	abce	abcd	abcd	abde	abcd	aabb	acdd	aabd	abcd
TY53	bcd	bcc	aac	abb	aaa	aac	abb	abc	bcd	abd	abb	add	bcc	abd	abd	abd	bcc	acd	aab	acc	abd	abd	abd	aac	abb	bbc	ade	aab	aab	aac	abc	bbc	bcd	acd	bcd	abc	abbb	dd	bc	bc	abd	ad	ab	bc	bc	cd	ab
TY54	abd	bcd	acd	abb	aaa	abb	abb	ac	ad	add	abb	bcd	bcd	cdd	add	abb	bcc	aab	aa	cc	abd	abd	acd	aa	bc	bb	de	ac	ad	bbc	abc	abc	bbd	abd	abc	abc	bbc	abc	bce	aad	bbd	abd	bcd	abb	acd	bcd	aac
TY55	acd	acd	abd	bbc	aac	bbc	bbc	ac	bd	abd	abb	add	acd	acd	bcd	abb	abc	acd	abc	acd	abc	acc	cdd	aad	acd	acd	abe	bcd	cdd	bbb	acc	abc	bbd	acc	aac	add	aab	abd	bce	abc	abc	abe	bcd	abc	bcd	ace	acd
TY56	cce	abb	bcd	abc	abc	bbc	bbc	aac	aae	abd	abc	bd	acc	abc	bcd	abb	acc	acd	abd	acc	bd	bc	cd	aac	acd	acd	abc	acd	cdd	bbb	cde	abc	bcd	acd	acd	acd	abb	dd	bc	bc	abb	abe	abc	abb	acd	abd	acd
TY57	acd	abc	abc	abc	abc	aaa	abb	abc	bcd	acd	abc	bdd	abd	acd	aac	abc	abc	ad	bc	cd	abc	acd	abb	acd	bcd	bbd	abe	acd	acd	abb	abc	bbd	bbd	acd	bcd	abc	bbc	acd	acd	abd	bcd	cde	acd	abb	acd	ad	ac
TY58	bcd	abd	bcd	abc	abc	aaa	abb	aab	acd	cdd	abc	acd	abc	abc	acd	bcd	ccc	aab	acd	bcc	bc	bc	bc	aac	acd	abc	abe	acc	add	bbb	bcd	bbd	abd	bcd	abc	abd	bbc	ad	ab	cd	acd	bc	dd	bb	ac	be	bc
